# Supplementary material for: Sex Differences in Brain Region-Specific Activation of c-Fos following Kappa Opioid Receptor Stimulation or Acute Stress in Mice
Source: Int J Mol Sci. 2023 Oct 11;24(20):15098. doi: 10.3390/ijms242015098 (PMC10606335; doi:10.3390/ijms242015098)
Supplement: Supplementary file 1 [file ijms-24-15098-s001.zip]

Archive with 1 entries (1 files):
- ijms-2608849-supplementary.pdf
